# Supplementary material for: Remote Virtual Interactive Agents for Older Adults: Exploring Its Science via Network Analysis and Systematic Review
Source: Healthcare (Basel). 2025 Sep 8;13(17):2253. doi: 10.3390/healthcare13172253 (PMC12427669; doi:10.3390/healthcare13172253)
Supplement: Supplementary file 1 [file healthcare-13-02253-s001.zip]

Archive with 1 entries (1 files):
- healthcare-3844550-supplementary.pdf
